# Supplementary material for: GV1001, hTERT Peptide Fragment, Prevents Doxorubicin-Induced Endothelial-to-Mesenchymal Transition in Human Endothelial Cells and Atherosclerosis in Mice
Source: Cells. 2025 Jan 10;14(2):98. doi: 10.3390/cells14020098 (PMC11763685; doi:10.3390/cells14020098)
Supplement: Supplementary file 1 [file cells-14-00098-s001.zip]

Archive with 1 entries (1 files):
- cells-3392814-supplementary.pdf
